# Supplementary material for: Impact of the Mediterranean Diet on Glycemic Control, Body Mass Index, Lipid Profile, and Blood Pressure in Type 2 Diabetes: A Meta-Analysis of Randomized Controlled Trials
Source: Nutrients. 2025 Dec 13;17(24):3908. doi: 10.3390/nu17243908 (PMC12735701; doi:10.3390/nu17243908)
Supplement: Supplementary file 1 [file nutrients-17-03908-s001.zip]

Archive with 1 entries (1 files):
- nutrients-3937980-supplementary.pdf
